# Supplementary material for: Government health care worker training needs for intestinal schistosomiasis morbidity management
Source: PLoS Negl Trop Dis. 2026 Jun 8;20(6):e0014419. doi: 10.1371/journal.pntd.0014419 (PMC13268167; doi:10.1371/journal.pntd.0014419)
Supplement: S1 Table — (XLSX) [file pntd.0014419.s003.xlsx]

## Sheet: S1_Table
S1 Table: Infections and conditions measured within the SchistoTrack Cohort by District in 2024
District	Condition	Overall	Adults	Children
		Prevalence	(>18 Years)	(<18 Years)
		(%)	(%)	(%)
Pakwach	S. mansoni infection	53.0 (766/1445)	38.5 (295/767)	69.5 (471/678)
	S. mansoni -related morbidity
	Gastrointestinal condition (vomiting blood ever)	1.4 (20/1415)	2.7 (20/750)	0
	Palpable (enlarged) spleen	11.8 (167/1414)	12.4 (93/750)	11.1 (74/664)
	Palpable (enlarged) liver	4.5 (63/1414)	4.8 (36/750)	4.1 (27/664)
	Moderate anaemia	36.6 (527/1439)	27.2 (208/766)	47.4 (319/673)
	(8-10.9 g/dL Hb)
	Severe anaemia	8.3 (120/1439)	6 (46/766)	11 (74/673)
	(< 8 g/dL Hb)
	Periportal fibrosis	26.4 (376/1425)	38.1 (288/755)	13.1 (88/670)
	Malaria	25.8 (354/1374)	12.3 (89/726)	40.9 (265/648)
	Hepatitis B	5.9 (85/1439)	9.8 (75/766)	1.5 (10/673)
	Human immunodeficiency virus (HIV)	4.6 (65/1402)	8 (60/749)	0.8 (5/653)
Buliisa	S. mansoni infection	46.6 (514/1102)	33.0 (190/576)	61.6 (324/526)
	S. mansoni -related morbidity
	Gastrointestinal condition (vomiting blood ever)	0.6 (7/1079)	1.2 (7/566)	0
	Palpable (enlarged) spleen	7.1 (76/1070)	4.7 (26/555)	9.7 (50/515)
	Palpable (enlarged) liver	1.3 (14/1070)	1.6 (9/555)	1.0 (5/515)
	Moderate anaemia	21.6 (238/1103)	12.5 (72/578)	31.6 (166/525)
	(8-10.9 g/dL Hb)
	Severe anaemia	2.3 (25/1103)	1.2 (7/578)	3.4 (18/525)
	(< 8 g/dL Hb)
	Periportal fibrosis	14.2 (156/1096)	22.6 (130/574)	5 (26/522)
	Malaria	23.3 (258/1108)	10.2 (59/580)	37.7 (199/528)
	Hepatitis B	6 (66/1103)	9.7 (56/578)	1.9 (10/525)
	Human immunodeficiency virus (HIV)	5.2 (56/1084)	8.4 (48/570)	1.6 (8/514)
Mayuge	S. mansoni infection	22.1 (174/789)	14.8 (64/433)	30.9 (110/356)
	S. mansoni -related morbidity
	Gastrointestinal condition (vomiting blood ever)	0.3 (2/760)	0.5 (2/421)	0
	Palpable (enlarged) spleen	3.2 (24/759)	2.4 (10/414)	4.1 (14/345)
	Palpable (enlarged) liver	1.1 (8/759)	1.2 (5/414)	0.9 (3/345)
	Moderate anaemia	12.1 (95/785)	8.6 (37/431)	16.4 (58/354)
	(8-10.9 g/dL Hb)
	Severe anaemia	0.6 (5/785)	0.9 (4/431)	0.3 (1/354)
	(< 8 g/dL Hb)
	Periportal fibrosis	9.8 (76/772)	14.4 (61/425)	4.3 (15/347)
	Malaria	14.2 (111/784)	5.1 (22/430)	25.1(89/354)
	Hepatitis B	2.9 (23/784)	4.9 (21/431)	0.6 (2/353)
	Human immunodeficiency virus (HIV)	3.8 (30/782)	6.3 (27/430)	0.9 (3/352)
