# Supplementary material for: Government health care worker training needs for intestinal schistosomiasis morbidity management
Source: PLoS Negl Trop Dis. 2026 Jun 8;20(6):e0014419. doi: 10.1371/journal.pntd.0014419 (PMC13268167; doi:10.1371/journal.pntd.0014419)
Supplement: S2 Table — (XLSX) [file pntd.0014419.s004.xlsx]

## Sheet: S2_Table
S2 Table. The full set of codes and themes generated from workshop discussions
Theme	Codes
Case definitions of schistosomiasis	i. Inconsistent criteria for active vs. chronic, and severe vs. non-severe schistosomiasis
	ii. Wet mount technique preferred due to lack of Kato-Katz reagents
	iii. Confusion between schistosomiasis-related liver disease, cirrhosis, and hepatitis
	iv. Limited knowledge of Niamey Protocol
	v. Few clinicians perform abdominal palpations
	vi. No standard reference for abnormal ultrasound findings
Patient pathways in S. mansoni-related morbidity management	i. Triage is often handled by untrained staff
	ii. Absence of standardized triage and referral forms
	iii. Weak feedback mechanisms between referring and receiving facilities
	iv. Limited follow-up for chronic schistosomiasis cases
	v. Inadequate emergency supplies and blood transfusion
	vi. Referral non-adherence due to high transport costs
	vii. Informal reliance on private clinics for ultrasound services
	viii. HMIS does not capture schistosomiasis as a distinct category
Capacity building and resources needed for effective management of schistosomiasis	i. Limited diagnostic and clinical skills in Kato-Katz and ultrasound interpretation
	ii. Absence of training curricula for lower-level health workers on diagnosis and management of schistosomiasis and its related morbidity
	iii. Lack of mentorship and on-site refresher training
	iv. Need for integrated continuing education programs on schistosomiasis morbidity
	v. Unreliable access to praziquantel in public health facilities
	vi. Absence of Kato-Katz reagents and functional microscopes
	vii. Lack of ultrasound machines in public health facilities
	viii. Limited expertise in schistosomiasis management
