# Supplementary material for: Government health care worker training needs for intestinal schistosomiasis morbidity management
Source: PLoS Negl Trop Dis. 2026 Jun 8;20(6):e0014419. doi: 10.1371/journal.pntd.0014419 (PMC13268167; doi:10.1371/journal.pntd.0014419)
Supplement: S1 Data — (XLSX) [file pntd.0014419.s005.xlsx]

## Sheet: S1_Data
S1 Data. Case study P1
Demographics	10-19-year-old male student.
Medical History	Self-reported history of malaria, typhoid, gut worms in the past three years.
Other history	Non-smoker, non-drinker.
Clinical symptoms	Reported symptoms of fever, loss of appetite, cough, flu and bloody diarrhoea in the past month. Visited a government health care facility in the past month and took antimalarials and non-praziquantel deworming medicines.
Blood and stool analyses (Diagnostics)	- Malaria RDT trace positive, positive for P. falciparum 144/µL - 312 S. mansoni eggs per gram of stool (mild intensity). Negative for other soil-transmitted helminths - Normal stool (Bristol stool type 4), faecal occult blood trace positive - Haemoglobin 13.3 g/dL, WBCs 7 x109/L - Negative for Hepatitis B and HIV
Ultrasonography and palpations	- Palpations: liver and spleen were not palpable. No other clinical symptoms were noted. - Ultrasound scan: Liver patterns C1, C2. Liver had a sharp edge. No other abnormalities were noted.
Referral	None
Findings	NA
Ultrasound images
