# Supplementary material for: Government health care worker training needs for intestinal schistosomiasis morbidity management
Source: PLoS Negl Trop Dis. 2026 Jun 8;20(6):e0014419. doi: 10.1371/journal.pntd.0014419 (PMC13268167; doi:10.1371/journal.pntd.0014419)
Supplement: S2 Data — (XLSX) [file pntd.0014419.s006.xlsx]

## Sheet: S2_Data
S2 Data. Case study P2
Demographics	60-69-year-old female with no current or previous occupation.
Medical History	Previously reported taking praziquantel and herbalism. History of vomiting blood as early as 2002. Received a blood transfusion but has not vomited blood in the past year.
Other history	Non-smoker, non-drinker, not pregnant.
Clinical symptoms	Reported recent symptoms of headache, fever, cough. In the past month reported a mass in the abdomen, collapse/fainting, and severe abdominal pain. Has taken amoxicillin and omeprazole in the past month.
Blood and stool analyses (Diagnostics)	- Negative for malaria, soil-transmitted helminths, and S. mansoni - Normal stool (Bristol type 4), no blood visualised in stool, faecal occult blood negative - Haemoglobin 9.2 g/dL, WBCs 3.4 x 10^9/L - Negative for HIV and hepatitis B
Ultrasonography and palpations	- Palpations: Liver was not palpable; spleen was palpable with a firm consistency. No other clinical signs were recorded - Ultrasound scan: Liver patterns D & E, liver had a sharp edge, splenic varices and gall stones observed
Referral	None
Findings	NA
Ultrasound images
