# Supplementary material for: Government health care worker training needs for intestinal schistosomiasis morbidity management
Source: PLoS Negl Trop Dis. 2026 Jun 8;20(6):e0014419. doi: 10.1371/journal.pntd.0014419 (PMC13268167; doi:10.1371/journal.pntd.0014419)
Supplement: S3 Data — (XLSX) [file pntd.0014419.s007.xlsx]

## Sheet: S3_Data
S3 Data. Case study B3
Demographics	30- 39 year-old male fisherman.
Medical History	Self-reported history of pertussis, eczema and typhoid.
Other history	Smokes hand-rolled cigarettes every day and drinks large sachets of homebrewed alcohol every day.
Clinical symptoms	Reported symptoms in the past month of severe abdominal pain and described a mass in the abdomen. Went to seek care at a private health clinic and took antimalarials and paracetamol.
Blood and stool analyses (Diagnostics)	- Negative for malaria, soil-transmitted helminths and S. mansoni - Normal stool (Bristol stool type 4), no visible blood in stool, faecal occult blood negative - Haemoglobin 13.8 g/dL, WBCs 1.4 x 10^9/L - HIV negative - Positive for Hepatitis B for the past two years; did not self-report a history of previous positive hepatitis test.
Ultrasonography and palpations	- Palpations: liver and spleen not palpable; no other clinical symptoms - Ultrasound scan: Liver patterns (B, C1, C2), liver had a sharp edge, no other abnormalities.
Referral	None
Findings	NA
Ultrasound images
