# Supplementary material for: Government health care worker training needs for intestinal schistosomiasis morbidity management
Source: PLoS Negl Trop Dis. 2026 Jun 8;20(6):e0014419. doi: 10.1371/journal.pntd.0014419 (PMC13268167; doi:10.1371/journal.pntd.0014419)
Supplement: S4 Data — (XLSX) [file pntd.0014419.s008.xlsx]

## Sheet: S4_Data
S4 Data. Case study M1
Demographics	30-39-year-old female with no occupation.
Medical History	No self-reported history of infections or conditions. Reports a previous history of upper gastrointestinal tract bleeding, first occurring in 2021. In the last year, one instance of vomiting blood, three months prior to observation. The patient did not receive a blood transfusion for this.
Other history	Non-drinker, non-smoker. Not pregnant.
Clinical symptoms	The patient had headaches, epistaxis (nosebleeds) and a mass in the abdomen in the past month.
Blood and stool analyses (Diagnostics)	- Negative for malaria, soil-transmitted helminths, and S. mansoni - Faecal occult blood negative, no blood visualised in stool - Slight diarrhoea (Bristol stool type 5) - Haemoglobin 9.6 g/dL, WBCs in normal range 4.7 x 10^9/L - Negative for HIV and Hepatitis B
Ultrasonography and palpations	- Palpations: firm liver, hard spleen and abdominal swelling - Ultrasound scan: Normal liver (Pattern A), gall bladder stones, normal liver surface, splenic varices, moderate splenic infarction - Other: endomyocardial fibrosis
Referral	Referred to the health centre IV for further management.
Findings	Splenomegaly and portal hypertension.
Ultrasound image
