# Supplementary material for: Government health care worker training needs for intestinal schistosomiasis morbidity management
Source: PLoS Negl Trop Dis. 2026 Jun 8;20(6):e0014419. doi: 10.1371/journal.pntd.0014419 (PMC13268167; doi:10.1371/journal.pntd.0014419)
Supplement: S5 Data — (XLSX) [file pntd.0014419.s009.xlsx]

## Sheet: S5_Data
S5 Data. Case Study M3
Demographics	50-year-old male sustenance farmer.
Medical History	No self-reported infections or conditions.
Other history	Non-drinker, non-smoker.
Clinical symptoms	No symptoms reported in the last year.
Blood and stool analyses (Diagnostics)	- Negative for malaria, soil-transmitted infections and S. mansoni - Normal stool (Bristol stool type 4), no visible blood in stool - Faecal occult blood positive - Haemoglobin 11 g/dL, WBCs 1.3 x 10^9/L - Negative for Hepatitis B and HIV
Ultrasonography and palpations	- Palpations: liver not palpable, spleen palpable with a hard texture - Ultrasound: Liver patterns C1, C2, E; liver had a sharp edge - Gastro-oesophageal varices were reported
Referral	None
Findings	NA
Ultrasound images
